# Supplementary material for: Optimization of HS-SPME/GC-MS Method for Determining Volatile Organic Compounds and Sensory Profile in Cocoa Honey from Different Cocoa Varieties (Theobroma cacao L.)
Source: Molecules. 2024 Jul 5;29(13):3194. doi: 10.3390/molecules29133194 (PMC11243235; doi:10.3390/molecules29133194)
Supplement: Supplementary file 1 [file molecules-29-03194-s001.zip]

Archive with 1 entries (1 files):
- molecules-3064802-supplementary.pdf
